# Supplementary material for: Quality of randomized controlled trials reporting in the treatment of melasma conducted in china
Source: Trials. 2015 Apr 12;16:156. doi: 10.1186/s13063-015-0677-2 (PMC4399216; doi:10.1186/s13063-015-0677-2)
Supplement: Additional file 1: — RCTs reporting in the treatment of melasma conducted in China. [file 13063_2015_677_MOESM1_ESM.xlsx]

## Sheet: 录入数据库
ID	TITLE	JOURNAL	JOURNALTYP	YEAR	LANUAGE	FUNDING	COUNTRY	N12345AA6A	INTERVENTI	N1234567AE	A1	A2	A3	A4	A5	A6	A7	A8	B8	A9	A10	AA11	AB11	AC11	A12	A13	A14	B14	A15	A16	A17	A18	A19
1	用活血化瘀法治疗49例黄褐斑患者的疗效观察	当代医药丛论	1	2014	1	1	1		1		0	0	0	0	1	1	0	0	0	0	0	0	0	0	1	1	0	0	1	0	1	0	0
2	活血化瘀法治疗黄褐斑21例	江西中医药	3	2008	1	1	1		1		0	0	0	1	1	1	0	0	0	0	0	0	0	0	1	1	0	0	1	0	1	0	0
3	肾着祛斑颗粒剂治疗黄褐斑的临床疗效观察	中国医师杂志	1	2005	1	1	1		1	复方氢醌霜外用	0	0	1	1	1	1	0	1	1	0	0	1	0	0	1	1	0	1	1	0	1	0	1
4	皮肤病血毒丸治疗黄褐斑疗效分析	岭南皮肤性病科杂志	2	2004	1	1	1		6		0	0	0	0	1	1	0	0	0	0	0	0	0	0	1	1	0	0	0	0	1	0	0
5	化瘀丸治疗黄褐斑的临床疗效观察	国际医药卫生导报	1	2006	1	1	1		1		0	0	0	1	1	1	0	0	0	0	0	0	0	0	1	1	0	1	1	0	1	0	1
6	加用芦荟珍珠胶囊治疗黄褐斑的疗效观察	中国医药指南	1	2014	1	1	1		6		0	1	0	1	1	1	0	0	0	0	0	0	0	0	1	1	0	0	1	0	1	0	1
7	祛斑胶囊联合维A酸霜治疗黄褐斑疗效观察	中国中西医结合皮肤性病学杂志	3	2012	1	1	1		6		0	0	0	0	1	1	0	0	0	0	0	0	0	0	1	1	0	0	0	0	1	1	1
8	穴位埋线治疗黄褐斑44例疗效观察	江西中医药	3	2006	1	1	1		7	穴位埋线	0	0	0	1	1	1	0	1	1	0	0	0	0	0	1	1	0	0	1	0	1	0	0
9	针刺治疗黄褐斑临床疗效观察	上海针灸杂志	3	2007	1	1	1		2		0	0	0	1	1	1	0	0	0	0	0	0	0	0	1	1	0	0	1	0	1	0	0
10	不同浓度维甲酸与氢醌协同治疗黄褐斑的临床研究	天津医科大学学报	1	2006	1	4	1		3		0	1	0	1	1	0	0	0	0	0	0	1	0	0	1	1	1	1	0	0	1	1	1
11	针刺放血治疗黄褐斑临床研究	河南中医学院学报	3	2009	1	1	1		2		0	0	0	1	1	1	0	0	0	0	0	0	0	0	1	1	0	0	1	0	1	0	0
12	“祛斑汤”内服外敷治疗黄褐斑41例临床观察	江苏中医药	3	2008	1	1	1		1		0	0	0	1	1	1	0	0	0	0	0	0	0	0	1	1	0	0	1	0	1	1	0
13	维生素C注射液加珍珠粉超声波导入治疗黄褐斑临床观察	长治医学院学报	1	2007	1	1	1		5		0	0	0	1	1	1	0	0	0	0	0	0	0	0	1	1	0	0	0	0	1	0	0
14	清色灵冲剂治疗黄褐斑40例临床疗效初步观察	湖南中医药导报	3	2003	1	1	1		1		0	1	0	1	1	1	0	0	0	0	0	0	0	0	1	1	1	0	1	0	1	0	1
15	耳穴贴压配合针刺治疗女性黄褐斑50例	陕西中医	3	2009	1	4	1		7	刺血拔罐+耳穴贴压	0	0	0	0	1	0	0	0	0	0	0	0	0	0	1	1	0	0	1	0	1	0	0
16	以积雪苷为脱色剂的新Kligman配方治疗黄褐斑临床观察	中国美容医学	2	2008	1	4	1		3		0	1	0	1	1	1	0	0	0	0	0	0	0	0	1	1	1	0	1	0	1	0	1
17	经络美容法治疗黄褐斑120例	甘肃中医	3	2009	1	1	1		2		0	0	0	1	1	1	0	0	0	0	0	0	0	0	1	1	1	0	1	0	1	0	1
18	针刺加神阙隔盐灸治疗黄褐斑60例疗效观察	中国针灸	3	2005	1	1	1		2		0	0	0	1	1	1	0	0	0	0	0	0	0	0	1	1	1	0	1	0	1	0	0
19	易善复治疗黄褐斑疗效分析与评价	临床合理用药	1	2011	1	1	1		3		0	0	0	1	1	1	0	0	0	0	0	0	0	0	1	1	0	0	0	0	1	0	1
20	光子嫩肤术联合谷胱甘肽治疗黄褐斑32例疗效观察	山东医药	1	2011	1	1	1		7	光子嫩肤术+谷胱甘肽0.6g静滴	0	1	0	1	1	1	0	0	0	0	0	0	0	0	1	1	0	0	0	0	1	0	1
21	长圆针治疗黄褐斑的临床疗效观察	中国美容医学	2	2011	1	1	1		2		0	1	0	1	1	1	0	0	0	0	0	0	0	0	1	1	0	0	1	0	1	0	0
22	中医辨证加穴位注射治疗黄褐斑疗效观察	四川中医	3	2011	1	1	1		7	中药内服+穴位注射	0	0	0	1	1	1	0	0	0	0	0	1	0	0	1	1	0	0	0	0	1	1	1
23	活血七白饮治疗黄褐斑64例报告	中医药导报	3	2009	1	1	1		1		0	0	0	1	1	1	0	1	1	0	0	0	0	0	1	1	0	0	1	0	1	0	0
24	覆盆子提取物祛黄褐斑作用研究	中国实用医药	1	2012	1	1	1		3		0	1	0	1	1	0	0	0	0	0	0	0	0	0	1	1	0	1	0	0	1	0	1
25	补精活血颗粒治疗肝肾阴虚型黄褐斑的临床观察	中国美容医学	2	2010	1	5	1		1		0	1	0	1	1	1	0	1	1	0	0	0	0	0	1	1	0	1	1	0	1	0	0
26	祛斑方对黄褐斑患者性激素水平的影响	新中医	3	2011	1	4	1		1		0	0	0	1	1	0	0	0	0	0	0	0	0	0	1	1	0	0	1	0	1	0	0
27	针灸阳明经穴治疗黄褐斑随机平行对照研究	实用中医内科杂志	3	2013	1	1	1		2		1	0	0	1	1	1	0	1	1	0	0	0	0	0	1	1	0	1	1	1	1	0	1
28	生血宁治疗黄褐斑64例临床观察	中国社区医师	1	2013	1	1	1		3		0	0	0	1	1	1	0	0	0	0	0	0	0	0	0	1	0	0	0	0	1	0	0
29	局部围刺结合背俞穴治疗黄褐斑临床观察	针灸临床杂志	3	2010	1	1	1		2		0	0	0	1	1	1	0	0	0	0	0	1	0	0	1	1	0	0	0	0	1	0	0
30	滋肾宣肺疏肝法治疗黄褐斑30例	医学理论与实践	1	2005	1	1	1		1		0	0	0	1	1	1	0	0	0	0	0	0	0	0	1	1	0	0	0	0	1	0	0
31	背俞挑刺闪罐治疗黄褐斑疗效分析	上海针灸杂志	3	2007	1	1	1		7	背俞挑刺+闪罐	0	0	0	1	1	1	0	1	1	0	0	0	0	0	1	1	0	0	1	0	1	0	0
32	围刺法结合体针治疗黄褐斑临床观察	中华中医药学刊	3	2010	1	1	1		2		0	0	0	1	1	0	0	1	1	0	0	0	0	0	1	1	1	1	1	0	1	0	0
33	非剥脱性点阵铒玻璃激光联合自拟消斑汤治疗黄褐斑98例	陕西中医学院学报	3	2013	1	1	1		7	激光结合中药内服	0	1	0	1	1	1	0	0	0	0	0	0	0	0	1	1	1	0	0	0	1	0	0
34	针药结合治疗黄褐斑90例的临床观察	针灸临床杂志	3	2006	1	1	1		7	针灸配合中药内服和外敷疗法	0	1	0	1	1	1	0	0	0	0	0	0	0	0	1	1	0	0	0	0	1	0	0
35	复方氢醌霜治疗黄褐斑的临床疗效观察	菏泽医专学报	1	2004	1	1	1		3	0	0	0	0	0	1	1	0	0	0	0	0	0	0	0	1	1	0	0	1	0	1	0	1
36	左旋维生素C导入联合外用烟酰胺凝胶治疗黄褐斑疗效观察	中国医学文摘·皮肤科学	2	2014	1	1	1		5		0	1	0	1	1	1	0	0	0	0	0	0	0	0	1	1	1	0	0	0	1	1	1
37	积雪草苷联合谷胱甘肽和维生素C治疗黄褐斑临床观察	中国医学文摘.皮肤科学	2	2011	1	1	1		3		0	0	0	1	1	1	0	0	0	0	0	0	0	0	1	0	0	0	0	0	1	0	1
38	中西药联合治疗黄褐斑的效果观察	临床合理用药	1	2014	1	1	1		6		0	0	0	0	1	1	0	0	0	0	0	0	0	0	1	1	0	0	1	0	1	0	1
39	复方木尼孜其颗粒治疗黄褐斑临床疗效及机制研究	四川医学	1	2010	1	1	1		1		0	1	0	1	1	0	0	0	0	0	0	0	0	0	1	1	0	0	0	0	1	1	0
40	颜玉合剂治疗黄褐斑100例临床观察	云南中医中药杂志	3	2011	1	1	1		1		0	1	0	1	1	0	0	0	0	0	0	0	0	0	1	1	0	0	1	0	1	0	1
41	祛斑胶囊联合增白散治疗女性黄褐斑35例	光明中医	3	2010	1	1	1		1		0	0	0	1	1	1	0	0	0	0	0	0	0	0	1	1	0	0	0	1	1	0	1
42	自拟消斑养颜汤治疗黄褐斑114例疗效观察	四川中医	3	2010	1	1	1		1		0	0	0	1	1	1	0	0	0	0	0	0	0	0	0	1	0	0	0	0	0	0	0
43	情志干预辅助治疗黄褐斑效果观察	中医学报	3	2010	1	1	1		7	情志干预+中药治疗	0	1	0	1	1	1	0	0	0	0	0	0	0	0	1	1	0	0	0	0	1	0	0
44	妇科养荣胶囊联合氨甲环酸治疗黄褐斑疗效观察	陕西中医	3	2013	1	1	1		6		0	1	0	1	1	1	0	1	0	0	0	0	0	0	1	1	0	0	1	0	1	0	1
45	疏肝解郁丸治疗女性肝郁气滞型黄褐斑的作用机制	中华中医药杂志	3	2010	1	1	1		1		0	0	0	1	1	0	0	0	0	0	0	0	0	0	1	1	0	1	0	0	1	0	1
46	自拟理气消斑汤治疗肝郁气滞型黄褐斑的临床观察	黑龙江中医药杂志	3	2012	1	1	1		1		0	1	0	1	1	1	0	0	0	0	0	0	0	0	1	1	0	0	0	0	1	0	0
47	穴位埋线联合内服逍遥散治疗黄褐斑的疗效研究	河北中医药学报	3	2014	1	5	1		7	中药治疗+穴位埋线	0	1	0	1	1	0	0	0	0	0	0	0	0	0	1	1	0	0	1	0	1	0	0
48	化斑饮结合穴位埋线治疗黄褐斑疗效观察	山西中医	3	2011	1	1	1		7	中药治疗+穴位埋线	0	0	0	0	1	1	0	0	0	0	0	0	0	0	1	1	0	0	0	0	1	0	0
49	微针围刺配合氨甲环酸治疗黄褐斑疗效观察	上海针灸杂志	3	2014	1	1	1		7	微针围刺+口服氨甲环酸	0	1	0	1	1	1	0	0	0	0	0	0	0	0	1	1	0	0	1	0	1	0	1
50	袪斑美肤汤治疗黄褐斑临床疗效观察	云南中医学院学报	3	2010	1	1	1		1		0	0	0	1	1	1	0	0	0	0	0	0	0	0	1	1	0	0	1	0	1	0	0
51	子午流注针法治疗黄褐斑的疗效观察	上海针灸杂志	3	2006	1	1	1		2		0	0	1	0	0	0	0	0	0	0	0	0	0	0	1	1	0	0	0	0	1	0	0
52	柴附冲剂治疗气滞血瘀型黄褐斑及对MDA、LPO 和SOD 水平的影响	中药药理与临床	3	2013	1	1	1		1		0	1	0	1	1	0	0	0	0	0	0	0	0	0	1	1	1	0	1	0	1	0	1
53	围刺法结合中药治疗黄褐斑临床疗效观察	针灸临床杂志	3	2013	1	1	1		7	局部围刺结合中药治疗	0	1	0	1	1	1	0	1	1	1	0	0	0	0	1	1	0	0	1	0	1	0	0
54	氨甲环酸联合氢醌乳膏治疗黄褐斑的疗效分析	临床合理用药	1	2011	1	1	1		3		0	0	0	1	1	1	0	0	0	0	0	0	0	0	1	1	0	0	1	0	1	0	1
55	祛斑胶囊治疗黄褐斑的临床观察及抗氧化作用研究	中草药	3	2003	1	1	1		1		0	0	0	1	1	0	0	0	0	0	0	0	0	0	1	1	0	0	1	0	1	0	1
56	迪维霜治疗黄褐斑的疗效观察	齐齐哈尔医学院学报	1	2005	1	1	1		3		0	0	0	0	1	1	0	0	0	0	0	0	0	0	1	1	0	1	1	0	1	0	1
57	过氧化苯甲酰治疗黄褐斑64例	中国皮肤性病学杂志	1	1993	1	1	1		3		0	0	0	0	1	0	0	0	0	0	0	0	0	0	1	1	0	0	0	0	1	0	1
58	景天祛斑胶囊治疗女性黄褐斑临床疗效观察	长治医学院学报	1	2011	1	1	1		1		0	0	0	0	1	1	0	0	0	0	0	0	0	0	1	1	0	0	0	0	1	0	1
59	丝白祛斑软膏联合超声波导入治疗黄褐斑疗效观察	中国美容医学	2	2008	1	1	1		5		0	0	0	1	0	1	0	0	0	0	0	0	0	0	1	1	0	0	0	0	1	0	1
60	调和心脾法治疗女性黄褐斑36例疗效观察	中国医学文摘·皮肤科学	2	2011	1	1	1		1		0	1	0	1	1	1	0	0	0	0	0	0	0	0	1	1	0	0	1	0	1	0	0
61	针刺加辨证论治穴位注射治疗黄褐斑疗效观察	上海针灸杂志	3	2013	1	1	1		7	针刺+穴位注射	0	0	0	1	1	1	0	1	1	0	0	0	0	0	1	1	1	0	1	0	1	0	0
62	针刺走罐刺络治疗黄褐斑疗效观察	中国针灸	3	2009	1	1	1		2		0	0	0	1	1	1	0	0	0	0	0	0	0	0	1	1	0	0	1	0	1	0	0
63	中西医结合治疗黄褐斑的临床分析	中国美容医学	2	2009	1	1	1		6		0	1	0	1	1	1	0	0	0	0	0	0	0	0	1	1	0	0	1	0	1	0	0
64	中药外敷内服治疗黄褐斑临床观察	中国民族民间医药	3	2009	1	5	1		1		0	0	0	1	1	1	0	0	0	0	0	0	0	0	1	1	0	0	0	0	1	0	0
65	阿达帕林凝胶联合复方桃红合剂治疗黄褐斑临床观察	中国医学创新	1	2010	1	1	1		6		0	0	0	0	1	1	0	0	0	0	0	0	0	0	1	1	0	0	0	0	1	0	1
66	E光配合中药祛斑汤治疗黄褐斑49例临床疗效观察	中国中西医结合皮肤性病学杂志	3	2009	1	1	1		7	激光+中药	0	0	0	1	1	1	0	1	1	0	0	0	0	0	1	1	1	1	1	0	1	0	1
67	应用皮肤镜评价滋肾化斑汤治疗女性黄褐斑的临床疗效	中国中西医结合皮肤性病学杂志	3	2011	1	1	1		1		0	1	0	0	1	0	0	0	0	0	0	0	0	0	1	1	0	0	1	0	1	0	1
68	解郁消斑汤治疗肝郁气滞型女性黄褐斑30例	上海中医药杂志	3	2010	1	1	1		1		0	0	0	1	1	0	0	1	1	0	0	0	0	0	1	1	0	0	1	0	1	0	0
69	活血化癖中药治疗黄褐斑43例	新中医	3	2007	1	1	1		1		0	0	0	0	1	1	0	0	0	0	0	0	0	0	1	1	0	0	1	0	1	0	0
70	中医调经治疗黄褐斑60例	光明中医	3	2010	1	1	1		1		0	0	0	1	1	0	0	0	0	0	0	0	0	0	1	1	0	0	1	0	1	0	0
71	中药配合氦氖激光对黄褐斑患者脂质过氧化物、超氧化物歧化酶的影响	中医杂志	3	2007	1	5	1		7	中药汤剂口服、川芎嗪静滴配合氦氖激光	0	0	0	1	1	0	0	0	0	0	0	0	0	0	1	1	0	0	0	0	1	0	1
72	克斑胶囊治疗黄褐斑88例临床总结	中医杂志	3	2000	1	4	1		1		0	0	0	1	1	0	0	0	0	0	0	0	0	0	1	1	0	0	1	0	1	1	0
73	经络美容法治疗黄褐斑及其对患者雌激素和孕激素的影响	中国针灸	3	2012	1	4	1		2		0	1	0	1	1	1	0	1	1	0	0	0	0	0	1	1	0	1	1	0	1	0	0
74	薄氏腹针治疗黄褐斑的临床研究	中国美容医学	2	2013	1	4	1		2		0	1	0	1	1	0	0	0	0	0	0	0	0	0	1	1	0	0	0	0	1	0	1
75	穴位埋线治疗黄褐斑96例	山西中医	3	2010	1	1	1		7	穴位埋线	0	0	0	1	1	1	0	0	0	0	0	0	0	0	1	1	0	0	1	0	1	0	0
76	超声波联合自制祛斑霜治疗黄褐斑疗效观察	齐齐哈尔医学院学报	1	2013	1	1	1		5		0	0	0	1	1	1	0	0	0	0	0	0	0	0	1	1	1	0	1	0	1	0	0
77	美肤汤治疗黄褐斑的临床观察	辽宁中医药大学学报	3	2009	1	1	1		6		0	0	0	1	1	1	0	0	0	0	0	0	0	0	1	1	0	0	1	0	1	0	0
78	参芪颗粒联合丝白祛斑软膏治疗黄褐斑临床观察	辽宁中医药大学学报	3	2008	1	1	1		1		0	0	0	1	1	1	0	0	0	0	0	0	0	0	1	1	0	0	1	0	1	0	1
79	润伊容胶囊联合祛斑霜治疗黄褐斑的疗效观察	中国现代医学杂	1	2010	1	1	1		1		0	0	0	1	1	1	0	0	0	0	0	0	0	0	1	1	1	0	1	0	1	1	1
80	归芪二白凝胶外治黄褐斑62例疗效观察	新中医	3	2006	1	1	1		1		0	0	0	1	1	1	0	1	1	0	0	0	0	0	1	1	0	0	1	0	1	0	1
81	芦荟珍珠胶囊外用治疗黄褐斑的疗效观察	慢性病学杂志	2	2013	1	1	1		3		0	1	0	0	1	1	0	0	0	0	0	0	0	0	1	1	0	0	0	0	1	0	1
82	督脉埋针治疗女性黄褐斑的临床研究	针灸临床杂志	3	2005	1	1	1		2		0	1	0	0	1	0	0	1	1	0	0	0	0	0	1	1	0	0	1	0	1	0	0
83	补肾祛斑颗粒治疗黄褐斑98例观察	新中医	3	2008	1	4	1		1		0	0	0	1	1	1	0	1	1	0	0	0	0	0	1	1	0	0	1	0	1	0	0
84	白芷祛斑霜治疗黄褐斑的疗效观察	中医药导报	3	2013	1	1	1		1		0	0	0	1	1	0	0	0	0	0	0	0	0	0	1	1	0	0	1	0	1	0	0
85	针刺加中药面膜治疗黄褐斑临床观察	山西中医	3	2008	1	1	1		7	针刺+中药面膜	0	0	0	1	1	1	0	0	0	0	0	0	0	0	1	1	0	0	0	0	1	0	0
86	针药结合治疗黄褐斑的临床研究	新疆中医药	3	2006	1	1	1		7	针药结合	0	0	0	1	1	1	0	0	0	0	0	0	0	0	1	1	0	0	1	0	1	0	0
87	中西医结合治疗黄褐斑疗效观察	现代中西医结合杂志	3	2010	1	1	1		6		0	0	0	1	1	1	0	0	0	0	0	0	0	0	1	1	0	0	1	0	1	0	1
88	围刺配合梅花针治疗面部黄褐斑疗效观察	中国美容医学	2	2012	1	1	1		2		0	0	0	1	1	1	0	0	0	0	0	0	0	0	1	1	0	0	0	0	1	0	0
89	美白霜治疗黄褐斑30例疗效观察	甘肃中医	3	2007	1	1	1		3		0	0	0	1	1	1	0	0	0	0	0	0	0	0	1	1	0	0	1	0	1	0	0
90	补阳还五汤加减治疗女性黄褐斑51例	江西中医药	3	2007	1	1	1		6		0	0	0	1	1	1	0	0	0	0	0	0	0	0	1	1	0	0	1	0	1	0	0
91	补精活血颗粒治疗肝肾阴虚型黄褐斑的疗效观察	中国美容医学	2	2009	1	5	1		1		0	1	0	1	1	1	0	1	1	0	0	0	0	0	1	1	0	0	1	0	1	0	0
92	加味六味地黄汤配合玉容散治疗黄褐斑50例疗效观察	新中医	3	2008	1	1	1		1		0	0	0	1	1	1	0	0	0	0	0	0	0	0	1	1	0	0	1	0	1	0	0
93	透穴刺法治疗35例黄褐斑临床疗效观察	黑龙江医学	1	2012	1	4	1		2		0	0	0	1	1	1	0	0	0	0	0	0	0	0	1	1	0	0	1	0	1	1	0
94	疏肝解郁汤联合壬二酸衍生物凝胶治疗黄褐斑的临床观察	山东中医杂志	3	2010	1	5	1		6		0	0	0	1	1	1	0	1	1	0	0	0	0	0	1	1	0	0	1	0	1	0	1
95	化瘀祛斑汤联合E光治疗女性黄褐斑疗效观察	中医临床研究	3	2013	1	1	1		7	中药内服+激光	0	0	0	1	1	1	0	0	0	0	0	0	0	0	1	1	0	0	1	0	1	0	1
96	左归饮合逍遥散加减方治疗黄褐斑48例疗效观察	亚太传统医药	3	2011	1	1	1		1		0	0	0	1	1	1	0	0	0	0	0	0	0	0	1	1	0	0	1	0	1	0	1
97	中医药配合氦氖激光对黄褐斑患者血液流变学的影响	广东药学院学报	1	2007	1	5	1		7	中药内服+激光+川芎嗪静脉滴注	0	1	0	1	1	0	0	0	0	0	0	0	0	0	1	1	0	0	0	0	1	0	1
99	中药面膜配合左旋VC超声离子导入治疗黄褐斑疗效观察	实用中医药杂志	3	2012	1	1	1		7	中药面膜配合左旋VC超声离子导入	0	0	0	1	1	1	0	0	0	0	0	0	0	0	1	1	0	0	1	0	1	0	1
100	微晶磨面联合氨甲环酸治疗黄褐斑的疗效观察	中国美容医学	2	2010	1	1	1		7	微晶磨面联合氨甲环酸	0	0	0	1	1	1	0	1	1	0	0	0	0	0	1	1	0	1	1	0	1	0	0
101	针刺治疗黄褐斑的临床疗效观察	针灸临床杂志	3	2003	1	1	1		2		0	0	0	1	1	1	0	0	0	0	0	0	0	0	1	1	0	0	0	0	1	1	0
102	氨甲环酸片联合Q开关YAG激光治疗黄褐斑疗效观察	皮肤性病诊疗学杂志	2	2012	1	1	1		7	氨甲环酸片+激光	0	0	0	1	1	1	0	0	0	0	0	0	0	0	1	1	0	0	0	0	1	0	1
103	中药周期性阶段疗法治疗肝肾阴虚型黄褐斑疗效观察	中国美容医学	2	2011	1	5	1		1		0	1	0	1	1	1	0	1	1	0	0	0	0	0	1	1	0	0	1	0	1	0	0
104	滋肾活血颗粒治疗女性肝肾阴虚型黄褐斑的疗效观察	现代中西医结合杂志	3	2009	1	1	1		1		0	0	0	1	1	0	0	0	0	0	0	0	0	0	1	1	0	0	0	0	1	0	0
105	倍生颗粒治疗黄褐斑46例疗效观察	四川中医	3	2009	1	1	1		1		0	0	0	1	1	1	0	1	1	0	0	0	0	0	1	1	0	0	1	0	1	0	0
106	经期前予中药治疗黄褐斑40 例疗效观察	长春中医药大学学报	3	2013	1	1	1		1		0	1	0	0	1	1	0	0	0	0	0	0	0	0	1	1	0	0	1	0	1	0	0
107	针药结合治疗黄褐斑临床疗效观察	中国实验方剂学杂志	3	2010	1	1	1		7	针灸+中药	0	0	0	1	1	1	0	0	0	0	0	0	0	0	1	1	0	0	0	0	1	0	0
98	中西医结合治疗女性黄褐斑120例	现代中医药	3	2011	1	1	1		6		0	1	0	1	1	1	0	0	0	0	0	0	0	0	1	1	0	0	0	0	1	1	0
108	滋肾健脾法对女性黄褐斑患者血清雌二醇的影响及疗效观察	实用医学杂志	1	2005	1	1	1		6		0	0	0	1	1	0	0	0	0	0	0	0	0	0	1	1	0	0	1	0	1	1	0
109	刺络拔罐配合耳穴贴压治疗黄褐斑的疗效观察	河北中医药学报	3	2006	1	4	1		2		0	0	0	0	1	1	0	0	0	0	0	0	0	0	1	1	0	0	0	0	1	0	0
110	自制芦荟美容膏联合艾灸治疗黄褐斑疗效观察	深圳中西医结合杂志	3	2010	1	1	1		7	针灸+中药	0	1	0	1	1	1	0	0	0	0	0	0	0	0	1	1	0	0	1	0	1	0	1
111	维吾尔药复方木尼孜其颗粒治疗黄褐斑的临床报告	新疆中医药	3	2009	1	1	1		7	维药	0	0	0	1	1	1	0	0	0	0	0	0	0	0	1	1	0	0	0	0	1	0	1
112	糠酸莫米松乳膏联合维A酸乳膏治疗黄褐斑疗效分析	中国美容医学	2	2012	1	1	1		3		0	0	0	1	1	1	0	1	1	0	0	0	0	0	1	1	0	0	0	0	1	1	1
114	中西医结合治疗女性黄褐斑临床观察	实用中医药杂志	3	2012	1	1	1		6		0	0	0	1	1	1	0	0	0	0	0	0	0	0	1	1	0	0	1	0	1	0	1
115	重组人酸性成纤维细胞生长因子联合Q开关Nd: YAG 激光治疗黄褐斑的多中心临床研究	中国美容医学	2	2014	1	1	1		7	重组人酸性成纤维细胞生长因子+激光	0	1	0	1	1	0	0	1	1	0	0	0	0	0	1	1	1	0	1	0	1	0	1
116	博禾祛斑霜联合中药治疗黄褐斑临床观察	皮肤病与性病	2	2009	1	1	1		6		0	1	0	1	1	1	0	0	0	0	0	0	0	0	1	1	0	0	0	0	1	0	1
117	补肾化瘀汤治疗黄褐斑35例疗效观察及对性激素水平的影响	新中医	3	2007	1	1	1		1		0	0	0	1	1	0	0	0	0	0	0	0	0	0	1	1	0	0	1	0	1	0	0
118	2%氢醌乳膏联合针刺治疗黄褐斑临床疗效观察	右江医学	1	2011	1	1	1		7	针刺+西药	0	1	0	1	1	1	0	0	0	0	0	0	0	0	1	1	0	0	1	0	1	0	0
119	中西药内外合用治疗女性面部黄褐斑10例	中医外治杂志	3	2008	1	1	1		6		0	0	0	1	1	1	0	0	0	0	0	0	0	0	1	1	0	0	1	1	1	0	0
120	磁极美容针、体针结合中药治疗黄褐斑45例疗效观察	新中医	3	2010	1	1	1		7	针刺+中药	0	0	0	1	1	1	0	0	0	0	0	0	0	0	1	1	0	0	1	0	1	0	0
121	调和气血美白汤配合外用玉容散治疗黄褐斑42例疗效观察	时珍国医国药	3	2007	1	1	1		1		0	0	0	1	1	1	0	0	0	0	0	0	0	0	1	1	0	0	1	0	1	0	0
122	Q开关1064nm激光联合氨甲环酸治疗黄褐斑临床观察	实用皮肤病学杂志	2	2013	1	1	1		7	激光+西药	0	1	0	1	1	1	0	1	0	0	0	0	0	0	1	1	0	0	0	0	1	0	1
123	调和气血美白汤结合穴位埋线治疗黄褐斑30例疗效观察	湖南中医杂志	3	2008	1	1	1		7	中药+穴位埋线	0	1	0	1	1	1	0	0	0	0	0	0	0	0	1	1	0	0	1	0	1	0	0
124	针刺配合强脉冲光美容治疗黄褐斑50例疗效观察	新中医	3	2006	1	1	1		7	针刺+激光	0	0	0	1	1	1	0	0	0	0	0	0	0	0	1	1	0	0	0	0	1	0	0
125	美肤散治疗黄褐斑的临床试验总结报告	西南国防医药	1	2011	1	3	1		1		0	1	0	1	1	1	0	1	1	0	0	0	0	0	1	1	0	0	1	0	1	0	1
126	针刺治疗黄褐斑伴乳腺增生64例	光明中医	3	2009	1	1	1		2		0	0	0	1	1	1	0	0	0	0	0	0	0	0	1	1	0	0	0	0	1	0	1
127	中药外用治疗黄褐斑90例	四川中医	3	2012	1	1	1		1		0	1	0	1	1	1	0	0	0	0	0	0	0	0	1	1	0	0	0	0	1	0	0
128	增白祛斑汤粉剂内外合用治疗女性黄褐斑156例	环球中医药	3	2012	1	1	1		1		0	0	0	1	1	0	0	0	0	0	0	0	0	0	1	1	0	0	1	0	1	0	1
129	中药治疗黄褐斑	吉林中医药	3	2010	1	1	1		1		0	0	0	1	1	1	0	0	0	0	0	0	0	0	1	1	0	0	1	0	1	0	0
130	中西医结合治疗黄褐斑临床疗效分析	齐齐哈尔医学院学报	1	2006	1	1	1		6		0	0	0	1	1	1	0	0	0	0	0	0	0	0	1	1	0	0	0	0	1	0	1
131	自拟祛斑汤治疗女性黄褐斑35例疗效观察	云南中医中药杂志	3	2012	1	1	1		1		0	0	0	1	1	1	0	0	0	0	0	0	0	0	1	1	0	0	1	0	1	0	1
132	排毒清脂片治疗黄褐斑40例疗效观察	中国皮肤性病学杂志	2	2009	1	1	1		1		0	0	0	1	1	1	0	0	0	0	0	0	0	0	1	1	0	0	1	0	1	0	0
133	中药面膜配合指压穴位治疗黄褐斑的临床观察	中国皮肤性病学杂志	2	2008	1	1	1		7	中药面膜+指压穴位	0	1	0	1	1	1	0	1	1	0	0	0	0	0	1	1	0	0	1	0	1	0	1
134	中西医结合治疗黄褐斑56例疗效观察	中国美容医学	2	2012	1	1	1		6		0	0	0	1	1	1	0	0	0	0	0	0	0	0	1	1	0	0	1	0	1	1	0
135	腹针结合中药治疗黄褐斑疗效观察	时珍国医国药	3	2008	1	1	1		7	针刺+中药	0	0	0	1	1	1	0	0	0	0	0	0	0	0	1	1	0	0	1	0	1	0	1
136	参苓白术丸合血府逐瘀口服液治疗脾虚湿瘀型黄褐斑60例	云南中医中药杂志	3	2010	1	1	1		1		0	0	0	1	1	1	0	0	0	0	0	0	0	0	1	1	0	0	1	0	1	0	0
137	常规针刺加飞腾八法治疗黄褐斑疗效观察	中国针灸	3	2009	1	1	1		2		0	0	0	1	1	1	0	1	1	0	0	0	0	0	1	1	0	0	1	0	1	1	0
138	紫白散面膜配合左旋维生素C导入治疗黄褐斑疗效观察	中国中西医结合皮肤性病学杂志	3	2012	1	1	1		7	中药面膜+超声导入	0	0	1	1	1	1	0	0	0	0	0	0	0	0	1	1	1	0	0	0	1	1	1
139	黄褐斑中医辨证治疗经验	内蒙古医学杂志	1	2009	1	1	1		1		0	0	0	0	1	1	0	0	0	0	0	0	0	0	1	1	0	0	0	0	1	0	0
140	光子嫩肤合并左旋维生素C导入治疗面部黄褐斑的临床观察	华西医学	1	2011	1	1	1		7	激光+超声导入	0	1	0	0	1	1	0	0	0	0	0	0	0	0	1	1	1	0	0	0	1	0	0
141	强脉冲光联合Q开关倍频Nd: YAG 激光治疗黄褐斑临床观察	江西医药	1	2013	1	1	1		4		0	1	0	1	1	1	0	0	0	0	0	0	0	0	1	1	0	0	0	0	1	0	1
142	川芎嗪对黄褐斑患者血脂过氧化物、超氧化物歧化酶含量的影响	咸宁医学院学报	1	2002	1	1	1		3		0	1	0	0	1	0	0	0	0	0	0	0	0	0	1	1	0	0	0	0	1	0	0
143	黄褐斑应用三联疗法疗效观察	中国医疗前沿	1	2013	1	1	1		3		0	1	0	0	1	1	0	0	0	0	0	0	0	0	1	1	0	0	1	0	1	0	1
144	CHR－Ⅳ型复合射频治疗仪联合当归祛斑汤治疗黄褐斑的疗效观察	甘肃中医学院学报	3	2010	1	1	1		7	激光+中药	0	0	0	1	1	1	0	0	0	0	0	0	0	0	1	1	0	0	1	1	1	0	1
145	桃红四物合六味地黄汤加减治疗黄褐斑	中国实验方剂学杂志	3	2012	1	6	1		1		0	0	0	1	1	0	0	0	0	0	0	0	0	0	1	1	0	0	0	0	1	0	1
146	中医辨证治疗黄褐斑的体会	医学信息	1	2007	1	1	1		1		0	0	0	0	1	1	0	0	0	0	0	0	0	0	1	1	0	0	0	0	1	0	0
147	积雪营霜软膏治疗黄褐斑的疗效观察	中国药物经济学	1	2012	1	1	1		1		0	1	0	0	1	1	0	0	0	0	0	0	0	0	1	1	0	0	0	0	1	0	1
148	中药内服配合光子嫩肤技术在治疗面部黄褐斑中的应用	浙江中医药大学学报	3	2010	1	1	1		7	中药+激光	0	0	0	0	1	1	0	0	0	0	0	0	0	0	1	1	0	0	0	0	1	0	0
149	中西医结合治疗肝气郁结型黄褐斑45例	现代中西医结合杂志	3	2011	1	1	1		6		0	0	0	1	1	1	0	0	0	0	0	0	0	0	1	1	0	0	0	0	1	0	1
150	中药穴位注射治疗女性黄褐斑23例	中医外治杂志	3	2011	1	1	1		7	中药穴位注射	0	1	0	1	1	0	0	0	0	0	0	0	0	0	1	1	1	0	1	0	1	0	1
151	刺络放血拔罐疗法治疗黄褐斑(肝郁气滞型)的临床观察	中医药信息	3	2014	1	1	1		2		0	1	0	1	1	1	0	0	0	0	0	0	0	0	1	1	0	0	1	0	1	0	0
152	桂枝茯苓丸加味对血瘀型黄褐斑患者血清一氧化氮的影响	实用皮肤病学杂志	2	2010	1	1	1		6		0	1	0	1	1	0	0	0	0	0	0	0	0	0	1	1	0	0	1	0	1	0	1
153	浸晒肠线穴位埋植治疗黄褐斑	中华中医药杂志	3	2009	1	1	1		7	穴位埋线	0	0	0	0	1	1	0	0	0	0	0	0	0	0	0	1	0	0	0	0	1	0	0
154	中药配合氦氖激光治疗黄褐斑的疗效评价及对一氧化氮影响	岭南皮肤性病科杂志	2	2007	1	5	1		7	中药+激光	0	0	0	1	1	0	0	0	0	0	0	0	0	0	1	1	0	0	0	0	1	0	1
155	加用大黄蔗虫胶囊治疗黄褐斑的疗效观察	齐齐哈尔医学院学报	1	2006	1	1	1		6		0	0	0	1	1	1	0	0	0	0	0	0	0	0	1	1	0	0	1	0	1	0	1
156	一贯煎加味对肝气郁滞型黄褐斑患者血清一氧化碳的影响	亚太传统医药	3	2011	1	1	1		1		0	1	0	0	1	0	0	0	0	0	0	0	0	0	1	1	0	0	1	0	1	0	0
157	自拟疏肝祛斑汤治疗肝郁血瘀型黄褐斑30例临床研究	中华中医药杂志	3	2009	1	1	1		1		0	0	0	1	1	1	0	0	0	0	0	0	0	0	1	1	1	0	0	0	1	0	0
158	化浊解毒熏蒸法治疗气滞血瘀型黄褐斑的效果及对血清雌二醇水平的影响	中国全科医学	2	2013	1	4	1		1		0	0	0	1	1	1	0	1	1	0	0	0	0	0	1	1	0	0	0	0	1	0	1
159	内外合治黄褐斑70例临床观察	四川中医	3	2009	1	1	1		1		0	0	0	1	1	1	0	0	0	0	0	0	0	0	1	1	0	0	1	0	1	0	0
160	消斑片治疗黄褐斑60例疗效观察	新中医	3	2004	1	1	1		1		0	0	0	1	1	1	0	0	0	0	0	0	0	0	1	1	0	0	1	0	1	1	1
161	调经祛斑片治疗黄褐斑的临床研究	中国药物经济学	1	2011	1	1	1		1		0	0	0	0	1	1	0	0	0	0	0	0	0	0	1	1	0	0	1	0	1	0	0
162	中药配合果酸治疗黄褐斑临床观察？？？？	河南中医	3	2014	1	4	1		6		0	1	0	1	1	1	0	1	1	0	0	0	0	0	1	1	0	0	0	0	1	0	1
163	穴位埋线联合针刺治疗黄褐斑82例	辽宁中医杂志	3	2013	1	4	1		6		0	1	0	1	1	1	0	1	1	0	0	0	0	0	1	1	0	0	1	0	1	1	0
164	辉煌360激光与调Q激光综合治疗黄褐斑的临床疗效和分析	中国医学创新	1	2013	1	1	1		4		0	1	0	0	1	1	0	0	0	0	0	0	0	0	1	1	1	0	1	0	1	0	1
165	化瘀汤治疗面部黄褐斑36例疗效观察	兵团医学	1	2008	1	1	1		1		0	0	0	1	1	1	0	0	0	0	0	0	0	0	1	1	0	0	1	0	1	0	0
166	中药内服结合穴位埋线治疗黄褐斑33例临床观察	时珍国医国药	3	2008	1	1	1		7	中药+穴位埋线	0	0	0	1	1	1	0	0	0	0	0	0	0	0	1	1	0	0	1	0	1	0	0
167	联合治疗黄褐斑临床分析	药物与临床	1	2011	1	1	1		6		0	0	0	1	1	1	0	0	0	0	0	0	0	0	1	1	0	0	1	0	1	0	1
168	巧用活血化瘀药物治疗黄褐斑的体会	内蒙古中医药	3	2013	1	1	1		1		0	0	0	1	1	1	0	0	0	0	0	0	0	0	1	1	1	0	0	0	1	0	1
169	中医治疗面部黄褐斑疗效观察	现代中西医结合杂志	3	2006	1	1	1		1		0	1	0	1	1	1	0	0	0	0	0	0	0	0	1	1	1	0	0	0	1	0	0
170	OPT光配合中药面膜治疗黄褐斑临床观察	中国皮肤性病学杂志	2	2007	1	1	1		7	激光+中药	0	0	0	0	1	1	0	0	0	0	0	0	0	0	1	1	1	0	1	0	1	1	0
171	逍遥地黄汤治疗黄褐斑37例	中医研究	3	2011	1	1	1		1		0	0	0	1	1	1	0	1	1	0	0	0	0	0	1	1	0	0	1	0	1	0	0
172	针刺加耳穴贴压治疗黄褐斑59例疗效观察	中国针灸	3	2000	1	1	1		2		0	0	0	1	1	1	0	0	0	0	0	0	0	0	1	1	0	0	0	0	1	0	0
173	三联疗法治疗脾虚型黄褐斑的临床观察	中国美容医学	2	2011	1	1	1		7	针灸+中药+刮痧	0	0	0	1	1	1	0	0	0	0	0	0	0	0	1	1	0	0	1	0	1	0	0
174	中药内服配合祛斑面膜治疗黄褐斑32例	新中医	3	2006	1	1	1		1		0	0	0	1	1	1	0	0	0	0	0	0	0	0	1	1	0	0	1	0	1	0	0
175	滋肾化斑汤治疗肾虚肝郁型黄褐斑47例疗效观察	中国现代医生	1	2012	1	1	1		1		0	0	0	1	1	1	0	1	1	0	0	1	0	0	1	1	1	1	1	0	1	0	0
176	中药治疗黄褐斑70例	中国实用医药	1	2011	1	1	1		1		0	0	0	0	1	1	0	0	0	0	0	0	0	0	1	1	0	0	1	0	1	0	0
177	中药面膜治疗黄褐斑的临床疗效观察	中国美容医学	2	2012	1	1	1		1		0	0	0	1	1	1	0	0	0	0	0	0	0	0	1	1	0	0	1	0	1	0	0
178	中医内外结合辨证施治黄褐斑疗效观察	中华全科医学	2	2011	1	1	1		1		0	1	0	1	1	1	0	0	0	0	0	0	0	0	1	1	1	0	1	0	1	0	1
179	中西医结合治疗黄褐斑临床疗效观察	中外医学研究	1	2011	1	1	1		6		0	0	0	1	1	1	0	0	0	0	0	0	0	0	1	1	0	0	0	0	1	0	0
180	调冲养颜消斑汤联合光子嫩肤仪治疗面部黄褐斑临床观察	中华中医药学刊	3	2010	1	1	1		7	中药+激光	0	0	0	1	1	1	0	0	0	0	0	0	0	0	1	1	0	0	0	0	1	0	1
181	中药外用与内服结合治疗黄褐斑	四川中医	3	2006	1	1	1		7	中药+耳穴	0	0	0	1	1	1	0	1	1	0	0	0	0	0	1	1	0	0	0	0	1	0	0
182	像素激光联合芦荟珍珠胶囊治疗黄褐斑的临床观察	中国医疗美容	2	2013	1	1	1		7	激光+中药	0	1	0	1	1	1	0	1	1	0	0	0	0	0	1	1	0	0	1	0	1	0	1
183	活血解郁祛斑汤治疗气滞血瘀型黄褐斑的临床观察	中医药学报	1	2012	1	1	1		1		0	1	0	1	1	1	0	0	0	0	0	0	0	0	1	1	0	0	0	0	1	0	0
184	二步法治疗黄褐斑42例临床疗效观察	四川中医	3	2007	1	1	1		1		0	0	0	1	1	1	0	1	1	0	0	0	0	0	1	1	0	0	1	0	1	0	1
185	中药配合大斑低能量Ｑ开关激光对黄褐斑治疗效果的分析	中国误诊学杂志	1	2012	1	1	1		7	激光+中药	0	0	0	0	1	1	0	0	0	0	0	0	0	0	0	1	0	0	0	0	1	0	0
186	丹栀逍遥散治疗肝郁化火型黄褐斑疗效观察	四川中医	3	2010	1	1	1		6		0	0	1	1	1	1	0	1	1	0	0	0	0	0	1	1	0	0	1	0	1	0	1
187	中药外用与内服治疗黄褐斑40例临床观察	右江民族医学院学报	1	2008	1	1	1		1		0	0	0	1	1	1	0	0	0	0	0	0	0	0	1	1	1	0	1	0	1	0	1
188	迪维霜氢醌霜联合治疗黄褐斑疗效观察	宁夏医学院学报	1	2003	1	1	1		3		0	0	0	0	1	1	0	0	0	0	0	0	0	0	1	1	0	0	0	0	1	0	1
189	自制中药面膜治疗黄褐斑25例疗效观察	广东医学院学报	1	2009	1	1	1		1		0	0	0	1	1	1	0	0	0	0	0	0	0	0	1	1	0	0	0	0	1	0	0
190	祛斑汤联合泰特治疗黄褐斑的疗效观察	中国麻风皮肤病杂志	2	2005	1	1	1		6		0	0	0	1	1	1	0	0	0	0	0	0	0	0	1	1	0	0	1	0	1	0	1
191	超声波药物导入治疗黄褐斑34例临床疗效观察	中国皮肤性病学杂志	2	1999	1	1	1		5		0	0	0	0	1	1	0	0	0	0	0	0	0	0	1	1	0	0	0	0	1	0	0
192	七星针刺联合多维元素胶囊治疗黄褐斑临床观察	现代中西医结合杂志	3	2009	1	1	1		6		0	0	0	1	1	1	0	0	0	0	0	0	0	0	1	1	0	0	0	0	1	0	0
193	耳穴贴压配合中药面膜外敷治疗黄褐斑疗效观察	针灸临床杂志	3	2005	1	1	1		7	耳穴+中药	0	0	0	1	1	1	0	0	0	0	0	0	0	0	1	1	0	0	0	0	1	0	1
194	中西医结合治疗黄褐斑临床分析	中国误诊学杂志	1	2009	1	1	1		6		0	0	0	1	1	1	0	0	0	0	0	0	0	0	1	1	0	0	0	0	1	0	1
195	中药制剂内外合治治疗黄褐斑40例临床观察	湖南中医药导报	3	2001	1	1	1		1		0	0	0	1	1	1	0	0	0	0	0	0	0	0	1	1	0	0	1	0	1	0	1
196	中药穴位注射、面膜联合加味逍遥丸治疗黄褐斑疗效观察	中国美容医学	2	2008	1	1	1		6		0	1	0	1	1	1	0	0	0	0	0	0	0	0	1	1	0	0	0	0	1	0	0
197	中药内服外用治疗黄褐斑86例	上海中医药杂志	3	2007	1	1	1		7	中药+超声导入	0	0	0	1	1	1	0	0	0	0	0	0	0	0	1	1	0	0	1	0	1	0	0
198	局部三联疗法治疗黄褐斑的疗效初探	中国麻风皮肤病杂志	2	2006	1	1	1		3		0	1	0	0	1	1	0	0	0	0	0	0	0	0	1	1	0	0	0	0	1	0	1
199	三联疗法治疗黄褐斑疗效观察	中医外治杂志	3	2012	1	1	1		7	中药+耳穴+刮痧	0	1	0	1	1	1	0	0	0	0	0	0	0	0	1	1	1	0	1	0	1	0	1
200	调冲祛斑汤治疗女性黄褐斑46例	上海中医药杂志	3	2010	1	1	1		1		0	0	1	1	1	1	0	1	1	0	0	0	0	0	1	1	0	0	1	0	1	0	0
201	中药去斑药膜治疗黄褐斑疗效对比观察	遵义医学院学报	1	2000	1	1	1		1		0	1	0	0	1	1	0	1	1	0	0	0	0	0	1	1	0	0	0	0	1	0	1
202	逍遥散加减联合中医物理疗法治疗黄褐斑36例临床观察	中医药导报	3	2013	1	1	1		7	中药+刮痧	0	0	0	1	1	0	0	0	0	0	0	0	0	0	1	1	0	0	1	0	1	0	0
203	六味地黄汤加味治疗黄褐斑51例临床观察	新中医	3	2009	1	1	1		1		0	0	0	1	1	0	0	0	0	0	0	0	0	0	1	1	0	0	1	0	1	0	0
204	中药内服联合外用治疗黄褐斑60例	中医外治杂志	3	2012	1	1	1		1		0	1	0	1	1	0	0	0	0	0	0	0	0	0	1	1	0	0	1	0	1	0	1
205	复方杏仁面膜治疗黄褐斑临床观察	中国美容医学	3	2007	1	4	1		6		0	0	0	1	1	1	0	0	0	0	0	0	0	0	1	1	0	0	0	0	1	0	0
206	多白汤治疗黄褐斑56例	四川中医	3	2008	1	1	1		1		0	0	0	1	1	1	0	0	0	0	0	0	0	0	1	1	0	0	1	0	1	0	0
207	Q开关Nd: YAG激光联合红花逍遥片治疗黄褐斑临床观察	中国皮肤性病学杂志	2	2010	1	1	1		7	激光+中药	0	0	0	1	1	1	0	0	0	0	0	0	0	0	1	1	0	0	1	0	1	0	1
208	二氧化碳激光联合生理盐水湿敷治疗黄褐斑疗效观察	中国民族民间医药	3	2010	1	1	1		4		0	0	0	0	1	1	0	0	0	0	0	0	0	0	1	1	0	0	0	0	1	0	1
209	女性黄褐斑患者血清性激素水平检测以及谷胱苷肽与维生素C治疗	皮肤病与性病	2	2006	1	1	1		3		0	0	0	0	1	0	0	0	0	0	0	0	0	0	1	0	0	0	1	0	1	0	1
210	氨甲环酸治疗黄褐斑临床疗效观察	中国医药科学	1	2012	1	1	1		3		0	0	0	1	1	1	0	0	0	0	0	0	0	0	1	1	0	0	1	0	1	0	1
211	熊果苷聚乙烯醇面膜治疗黄褐斑的临床观察	现代生物医学进展	1	2008	1	4	1		3		0	0	0	1	1	1	0	0	0	0	0	0	0	0	1	0	0	0	0	0	1	0	1
212	自拟润肤祛斑倒模治疗黄褐斑的临床疗效分析	内蒙古民族大学学报（自然科学版）	1	2011	1	1	1		1		0	1	0	1	1	1	0	0	0	0	0	0	0	0	1	1	0	0	0	1	1	0	1
213	局部三联疗法治疗黄褐斑临床疗效观察	职业与健康	1	2010	1	1	1		3		0	1	0	1	1	1	0	0	0	0	0	0	0	0	1	1	0	0	1	0	1	0	1
214	中西医结合治疗黄褐斑的临床疗效观察	中国民族民间医药	3	2013	1	1	1		6		0	1	0	1	1	1	0	0	0	0	0	0	0	0	1	1	0	0	1	0	1	0	0
215	脐周八穴温针疗法配合面部微针治疗黄褐斑56例	中国医学创新	1	2013	1	1	1		2		0	1	0	0	1	0	0	0	0	0	0	0	0	0	1	1	0	0	1	0	1	0	0
216	自拟祛斑饮治疗黄褐斑疗效观察	广西中医药	3	2007	1	1	1		1		0	0	0	1	1	1	0	0	0	0	0	0	0	0	1	1	0	0	1	0	1	0	0
217	自配祛斑霜治疗面部黄褐斑53例	中国皮肤性病学杂志	2	1998	1	1	1		6		0	0	0	0	1	1	0	0	0	0	0	0	0	0	1	1	0	0	0	0	1	0	0
218	复方氢维霜治疗黄褐斑临床对比观察	中国皮肤性病学杂志	2	1999	1	1	1		3		0	0	0	0	1	1	0	0	0	0	0	0	0	0	1	1	0	0	0	0	1	0	1
219	口服大剂量维生紊E和维生素C治疗面部黄褐斑的初步观察	蚌埠医学院学报	1	1991	1	1	1		3		0	0	0	0	1	1	0	0	0	0	0	0	0	0	1	1	0	0	0	0	1	0	0
220	中药综合疗法治疗黄褐斑20例临床观察	中国医学文摘-皮肤科学	2	2007	1	1	1		1		0	0	0	1	1	1	0	0	0	0	0	0	0	0	1	1	0	0	0	0	1	0	1
221	穴位埋线配合消斑汤治疗黄褐斑病人的观察及护理	护理研究	2	2013	1	5	1		7	穴位埋线+中药	0	0	0	1	1	0	0	1	1	0	0	0	0	0	1	1	0	0	1	0	1	0	1
222	调血养颜胶囊治疗气滞血瘀型面部色斑临床观察	齐鲁药事	1	2008	1	1	1		1		0	0	0	0	1	1	0	0	0	0	0	0	0	0	1	1	0	0	0	0	1	0	1
223	化瘀通络方联合E光治疗对黄褐斑患者LPO、SOD的影响	中医临床研究	3	2012	1	1	1		7	激光+中药	0	0	0	1	1	0	0	0	0	0	0	0	0	0	1	1	0	0	1	0	1	0	1
224	复方杏仁面膜对黄褐斑患者血清SOD、MDA的影响	中国实验方剂学杂志	3	2008	1	4	1		6		0	0	0	1	1	0	0	0	0	0	0	0	0	0	1	1	0	0	1	0	1	0	1
225	桃红四物汤加减治疗黄褐斑伴月经不调67例临床观察	中医药导报	3	2011	1	1	1		1		0	0	0	1	1	1	0	0	0	0	0	0	0	0	1	1	1	0	1	0	1	0	0
226	自制祛斑霜超导加倒膜治疗黄褐斑168例	甘肃中医	3	2008	1	1	1		6		0	0	0	1	1	1	0	0	0	0	0	0	0	0	1	1	0	0	1	0	1	0	0
227	超声导入左旋维生素C联合氨甲环酸治疗黄褐斑的临床疗效	天津药学	1	2007	1	1	1		5		0	0	0	1	1	1	0	0	0	0	0	0	0	0	1	1	0	0	1	0	1	0	1
228	中药治疗黄褐斑30例临床疗效观察	中国医学工程	1	2011	1	1	1		1		0	0	0	1	1	1	0	0	0	0	0	0	0	0	1	1	0	0	0	0	1	0	0
229	Q-开关Nd∶YAG 激光联合强脉冲光治疗黄褐斑疗效分析	中国美容医学	2	2013	1	1	1		4		0	1	0	1	1	1	0	0	0	0	0	0	0	0	1	1	0	0	0	0	1	0	1
230	沙棘冲剂治疗黄褐斑的疗效观察	中国美容医学	2	2000	1	1	1		1		0	0	0	0	1	1	0	0	0	0	0	0	0	0	1	1	1	0	0	0	1	0	0
231	复合射频(B-RF)联合胶原蛋白激活生长因子治疗黄褐斑50例疗效观察	中国美容医学	2	2012	1	1	1		4		0	0	0	0	1	1	0	0	0	0	0	0	0	0	1	1	0	0	0	0	1	0	0
232	肝气郁结型黄褐斑的中医养生美容综合疗法	中国民间疗法	3	2012	1	1	1		7	中药+推拿	0	0	0	1	1	1	0	0	0	0	0	0	0	0	0	1	0	0	0	0	0	0	0
233	加味地黄汤治疗黄褐斑40例临床观察	中国民康医学	1	2008	1	1	1	1	1		0	0	0	0	1	1	0	0	0	0	0	0	0	0	1	1	0	0	0	0	1	0	0
234	祛斑颗粒剂治疗黄褐斑44例疗效观察	新中医	3	2009	1	1	1		1		0	0	0	0	1	0	0	0	0	0	0	0	0	0	1	1	0	0	1	0	1	0	0
235	红花逍遥片联合维生素C及2％氢醌乳膏治疗黄褐斑的疗效观察	中国药房	1	2013	1	1	1		6		0	0	0	0	1	0	0	1	1	0	0	0	0	0	1	1	0	0	1	0	1	0	1
236	益肾化瘀汤治疗黄褐斑临床疗效观察	厂矿医药卫生	1	1995	1	1	1		1		0	0	0	0	1	1	0	0	0	0	0	0	0	0	1	1	0	0	0	0	1	0	0
237	芦荟珍珠胶囊治疗黄褐斑53例临床分析	广西医科大学学报	1	2011	1	1	1		1		0	0	0	1	1	1	0	0	0	0	0	0	0	0	1	1	0	0	1	0	1	0	1
238	润伊容胶囊联合丝白祛斑软膏治疗黄褐斑临床研究	中医药信息	3	2011	1	1	1		1		0	1	0	1	1	1	0	0	0	0	0	0	0	0	1	1	0	0	1	0	1	0	0
239	面部穴位注射当归制剂治疗黄褐斑250例	中华医学美容杂志	2	1997	1	1	1		7	穴位注射+西药	0	0	0	0	1	1	0	0	0	0	0	0	0	0	1	1	0	0	0	0	1	0	1
240	黄褐斑治疗的临床疗效观察	《求医问药》下半月刊	1	2013	1	1	1		6		0	1	0	1	1	1	0	0	0	0	0	0	0	0	1	1	1	0	1	0	1	0	1
241	氨甲环酸联合六味地黄丸逍遥丸治疗黄褐斑的临床观察	中国医疗前沿	1	2008	1	1	1		6		0	0	0	0	1	1	0	0	0	0	0	0	0	0	1	1	0	0	0	0	1	0	1
242	脉络宁注射液治疗黄褐斑60例疗效观察	中国社区医师(医学专业)	1	2011	1	1	1		3		0	0	0	1	1	1	0	0	0	0	0	0	0	0	1	1	0	0	1	0	1	0	0
243	通便消痤片联合糖皮质激素治疗黄褐斑60例	中国药业	1	2013	1	1	1		6		0	0	0	1	1	1	0	0	0	0	0	0	0	0	1	1	1	0	1	0	1	0	1
244	中药周期性疗法治疗黄褐斑39例	四川中医	3	2006	1	1	1		1		0	0	0	1	1	1	0	1	1	0	0	0	0	0	1	1	1	0	1	0	1	0	0
245	茶儿茶素制剂祛黄褐斑人体试食研究	茶叶科学	1	2005	1	1	1		3		0	1	0	0	1	0	0	0	0	0	0	1	0	0	1	0	0	0	0	0	1	0	1
246	复方杏仁面膜治疗女性黄褐斑的临床疗效及对血清性激素水平的影响	河北中医	3	2008	1	4	1		6		0	0	0	1	1	0	0	0	0	0	0	0	0	0	1	1	0	0	1	0	1	0	0
247	温针背俞穴治疗黄褐斑疗效观察	上海针灸杂志	3	2012	1	1	1		2		0	0	0	1	1	1	0	0	0	0	0	0	0	0	1	1	0	0	1	0	1	0	0
